# Supplementary material for: Human gut derived-organoids provide model to study gluten response and effects of microbiota-derived molecules in celiac disease
Source: Sci Rep. 2019 May 7;9:7029. doi: 10.1038/s41598-019-43426-w (PMC6505524; doi:10.1038/s41598-019-43426-w)
Supplement: Supplementary file 2 — Supplementary Table S1 [file 41598_2019_43426_MOESM2_ESM.xlsx]

## Sheet: RPKM values
Supplementary Table S1: RPKM values of 472 genes differentially expressed between non-celiac (NC) and celiac (CD) patients
Ensembl_ID	Gene name	D11_NC	D14_NC	D15_NC	D2_CD	D10_CD	D64_CD	logFC	FDR
ENSG00000166317	SYNPO2L	0	0	0.0132981	1.05126	0	1.14399	7.0713	1.74951e-15
ENSG00000182985	CADM1	0.00926193	0.0262074	0.0547799	0.133658	1.41537	1.87591	5.18324	1.19396e-17
ENSG00000238133	MLK7-AS1	0	0	0.130344	0.0477042	1.53178	2.45387	4.94224	3.84349e-12
ENSG00000230202	RP11-632C17__A.1	0.329905	0.746794	0.289071	35.6534	1.30103	0.864968	4.69929	1.32083e-13
ENSG00000223318	RNA5SP111	0	0	0.683654	0	4.61539	13.2967	4.41473	0.00102534
ENSG00000138792	ENPEP	0.112944	0.108167	0.0570948	0.183885	3.88877	2.00738	4.33332	2.47162e-14
ENSG00000101825	MXRA5	0.063783	0.0180479	0.00698604	0.18409	1.67167	0.120197	4.29689	8.35447e-13
ENSG00000156219	ART3	0.0461808	0.017423	0	0.0740481	0.364241	1.11999	4.28539	1.20875e-07
ENSG00000164816	DEFA5	0.353043	2.53071	0	2.83041	4.64092	44.6618	4.05212	3.93886e-12
ENSG00000196503	ARL9	0.0829585	0.0938951	0	0.438962	0.572528	2.44695	4.00652	1.85487e-06
ENSG00000145934	TENM2	0	0.0574975	0.0364194	0.0488732	0.368805	1.1624	3.99769	4.39214e-11
ENSG00000186493	C5orf38	0.0232833	0	0.0612044	0.0224001	1.21663	0.251815	3.99718	1.453e-05
ENSG00000215458	AP001053.11	0.0827825	0.780799	0.0362681	0.265473	6.85575	7.3524	3.91598	4.29212e-12
ENSG00000170689	HOXB9	0.139617	0	0	0.358187	1.98827	0	3.8095	1.03528e-08
ENSG00000271361	HTATSF1P2	0	0	0.434066	1.74749	2.1978	2.11059	3.79272	2.62179e-05
ENSG00000154646	TMPRSS15	0	0.140005	0.113807	0.0476021	1.03662	2.50537	3.75462	8.43452e-10
ENSG00000134757	DSG3	0.72702	0.416776	2.73015	7.93001	43.8072	0.919039	3.68327	7.89199e-13
ENSG00000164822	DEFA6	0.556906	2.77343	0.146393	3.64329	4.83172	37.2335	3.60183	3.10287e-10
ENSG00000080007	DDX43	0.134623	0	0.0663527	0.420927	1.95771	0.231633	3.53564	2.06318e-07
ENSG00000170561	IRX2	0.0144647	0.0654864	0.437265	0	5.1767	0.511981	3.43711	5.36153e-09
ENSG00000268266	AC003005.2	0.0992653	0	0	1.43249	0	0	3.42371	0.00326259
ENSG00000180537	RNF182	0.0764177	0.158569	0.0502194	0.245062	1.105	1.94096	3.40827	1.87075e-08
ENSG00000089820	ARHGAP4	0.49555	0.0901413	0.279137	0.996067	4.8246	4.10661	3.40267	1.37546e-10
ENSG00000171195	MUC7	0.0744667	0.0842838	0	0.0895521	0.422151	1.28128	3.27834	1.29936e-05
ENSG00000261329	CTD-2049O4.1	0	0.148044	0.114611	0.251677	1.07465	1.37177	3.26197	0.000208566
ENSG00000131142	CCL25	33.4002	0.601966	1.95729	41.5991	34.7649	303.396	3.26041	1.49422e-10
ENSG00000228897	CTD-2021A8.2	0.422886	0	0	0.610265	2.43208	1.87102	3.22876	4.47832e-05
ENSG00000188373	C10orf99	0.118891	0.26913	0.234396	1.02943	3.98535	1.05205	3.19146	2.10585e-05
ENSG00000137203	TFAP2A	0.0505675	0.0572339	0.0830786	0.675007	1.05942	0.0745771	3.17957	1.05469e-07
ENSG00000258484	SPESP1	0.0328378	0.0743337	0.776879	2.30622	4.33826	1.3883	3.1741	4.14923e-07
ENSG00000021645	NRXN3	0.0678457	0.199654	0.00594481	0.134895	0.84727	1.62763	3.15628	8.07437e-09
ENSG00000253522	MIR146A	0.161037	0.546801	0	1.39435	1.90522	3.79997	3.09958	0.000977997
ENSG00000230138	RP11-117D22.2	0	0.277699	0	0.177034	1.20948	1.32678	3.09928	0.00241736
ENSG00000174885	NLRP6	0.112831	0.857451	0.720304	2.01594	4.57677	8.52618	3.08946	9.28893e-09
ENSG00000015413	DPEP1	11.3094	3.16	1.27637	5.93649	70.7099	66.1395	3.07401	1.59345e-09
ENSG00000127951	FGL2	0.0977037	0.110584	0.144468	0.176245	2.1794	0.696453	3.02937	7.15212e-07
ENSG00000228427	RP5-1091N2.9	0	0.162631	0.188855	0.622065	0.495822	1.9072	3.00783	0.00387523
ENSG00000248988	RP11-815N9.2	0.43588	0.0822238	0	2.2365	1.07435	1.42853	2.93439	0.000228824
ENSG00000184502	GAST	1.00243	3.02555	0.731963	5.5721	4.50228	28.0346	2.89902	6.53788e-07
ENSG00000227986	TRIM60P18	0.125944	0	0.2483	0.363499	1.17961	1.48594	2.89886	0.00233924
ENSG00000237361	TUSC8	0.390796	0.176926	1.18137	1.91745	4.70054	7.14671	2.89855	8.45474e-07
ENSG00000171303	KCNK3	0.025332	0.0955718	0.0998845	0.381812	0.299701	1.01286	2.86875	6.41298e-06
ENSG00000049247	UTS2	0.0878632	0.82872	0.038494	5.69168	0.895127	0.575915	2.85297	1.70052e-06
ENSG00000204099	NEU4	0.0728161	0.0549438	0.19141	0.280215	1.55545	0.453422	2.78067	1.29004e-05
ENSG00000004399	PLXND1	0.967451	0.585821	0.521339	12.9933	0.710596	0.989248	2.76232	1.04804e-07
ENSG00000261452	NA	0.0267705	0.151498	0	0.103019	0.0791798	1.18443	2.7508	0.00329732
ENSG00000143954	REG3G	0.054409	0.0615819	0.143024	0.10469	1.04603	0.668688	2.72671	0.00158397
ENSG00000163515	RETNLB	0.283976	1.17852	0.124414	1.09281	3.54635	6.28214	2.68298	8.53678e-06
ENSG00000100365	NCF4	0.118959	1.17812	0.390883	3.23311	4.74997	3.01175	2.64989	4.58601e-06
ENSG00000245648	RP11-277P12.20	0.184059	0	0.0967663	0	1.14323	0.832448	2.64951	0.000242488
ENSG00000172016	REG3A	4.9192	13.6346	15.0984	3.60322	138.222	79.3637	2.63678	3.42555e-07
ENSG00000130303	BST2	1.04117	0.982023	4.73255	2.08681	20.1878	20.9427	2.58485	2.0011e-06
ENSG00000143248	RGS5	0.650283	2.45049	1.35745	1.17027	11.857	14.3292	2.54251	1.19005e-06
ENSG00000102109	PCSK1N	0.193652	0.306855	0.152715	0.558917	0.840064	2.70367	2.52464	0.00050266
ENSG00000171102	OBP2B	0	0.4417	0.219824	0.429082	1.15426	2.41181	2.51579	0.0025947
ENSG00000179344	HLA-DQB1	1.82273	0.0434321	0	0	4.25617	7.54574	2.49463	5.01006e-06
ENSG00000167656	LY6D	0.963241	0.254386	3.29167	21.4685	0.50649	4.54589	2.48891	6.47693e-06
ENSG00000256306	RP11-4N23.1	0	0.409546	0.237793	0.522174	1.42698	1.86777	2.47027	0.0163356
ENSG00000115386	REG1A	19.3644	46.842	20.1925	13.9576	318.473	160.991	2.4481	2.59829e-06
ENSG00000170835	CEL	1.70972	0.94275	1.58453	3.1421	3.34965	18.3402	2.43665	6.52655e-06
ENSG00000163536	SERPINI1	0.698858	0.960488	0.229634	1.29667	5.06915	4.51535	2.43087	1.99636e-05
ENSG00000116176	TPSG1	0.249872	0.754168	0.109472	1.48242	1.1907	3.76701	2.42406	0.000207462
ENSG00000172023	REG1B	1.41005	3.69852	2.17687	2.21786	31.7755	6.77776	2.42294	5.48237e-06
ENSG00000249242	TMEM150C	0.0759977	0.675845	0.0998868	0.814705	1.88388	1.9641	2.39127	2.84052e-05
ENSG00000234444	ZNF736	0.141849	0.197599	0.164926	0.677091	0.812209	1.26056	2.3618	2.96053e-05
ENSG00000186340	THBS2	0.166919	4.43521	5.16083	2.64585	11.551	38.481	2.33913	9.04541e-06
ENSG00000089199	CHGB	0.133343	0.289268	0.0292097	0.235189	0.416304	1.8136	2.33126	0.000136159
ENSG00000204335	SP5	0.505737	2.23239	0.166177	0.875791	8.5761	5.768	2.32509	2.84435e-05
ENSG00000165949	IFI27	0.990881	5.47979	7.63279	1.78591	45.6308	25.8111	2.29618	1.42338e-05
ENSG00000172201	ID4	0.0888766	0.704153	0.116814	0.470277	1.68677	2.55597	2.2928	0.000225941
ENSG00000165863	C10orf82	0.448069	0.0440991	0	0.374844	1.07558	1.32163	2.29117	0.000549771
ENSG00000100314	CABP7	0.415608	0.452307	0.336154	0.999604	2.61611	2.59321	2.2737	0.000100286
ENSG00000150656	CNDP1	0.0941216	4.60984	1.09088	4.63456	13.9193	9.56532	2.23786	2.84997e-05
ENSG00000188322	SBK1	0.208561	0.318675	0.191884	0.260843	1.5216	1.83526	2.2376	0.000146076
ENSG00000099725	PRKY	0.689379	0.0225076	0	0.00637718	3.55518	0.104277	2.23142	6.33732e-05
ENSG00000154134	ROBO3	0.164215	0.436779	0.625918	0.157985	4.58989	1.23514	2.21749	8.47061e-05
ENSG00000175318	GRAMD2	0.155734	0.604335	0.204687	0.570764	2.55168	1.50201	2.19811	0.000101252
ENSG00000204334	ERICH2	0.436367	0.296337	0.114707	0.839626	2.23714	1.28711	2.18874	0.0232258
ENSG00000139292	LGR5	0.24429	0.563625	0.0987939	0.253101	1.73225	2.40186	2.18755	0.000146591
ENSG00000225978	HAR1A	0.155191	0.322026	0	0.6221	1.02003	0.68663	2.15785	0.00366018
ENSG00000165659	NA	0.534662	0.413038	0.0669264	0.579697	1.82403	2.43649	2.14752	0.000160666
ENSG00000197013	ZNF429	0.166215	0.329224	0.013654	0.659627	0.594041	1.16439	2.14749	0.000460257
ENSG00000141150	NA	0.0148742	0.185186	0.175947	0.186029	0.395944	1.12607	2.12179	0.00446359
ENSG00000154016	GRAP	0.130947	0.395226	0.305971	0.237961	1.85046	1.65941	2.09645	0.00086054
ENSG00000145321	GC	0.348132	0.741698	0.242239	0.630447	1.23158	4.18794	2.08512	0.000602651
ENSG00000096395	MLN	7.09975	5.83647	4.61663	15.4583	16.1362	47.9817	2.08123	0.000191628
ENSG00000230107	CTA-126B4.7	0.366303	0.310945	0.361085	0.176203	3.34056	1.26052	2.081	0.0264872
ENSG00000112562	SMOC2	6.14075	6.81833	7.62831	7.00459	26.0562	59.6245	2.07058	0.000131099
ENSG00000254726	MEX3A	0.56538	1.56424	0.639893	1.1483	4.3819	6.57795	2.05298	0.000209087
ENSG00000106031	HOXA13	0.089277	0.341032	0.0146675	1.28835	0.594129	0.0438886	2.05263	0.00151085
ENSG00000239893	ZNF736P9Y	2.05271	0.0876728	0	0	9.7753	0.0761597	2.04797	0.00067263
ENSG00000131002	TXLNGY	1.94422	0.0326488	0	0.0111006	8.67974	0.119118	2.04558	0.000207156
ENSG00000182580	EPHB3	2.40725	6.1662	2.10425	3.6678	16.6814	25.5819	2.0311	0.000204328
ENSG00000255026	RP11-326C3.2	0.144889	7.54352	13.8064	12.615	37.0688	43.0926	2.0309	0.0002997
ENSG00000101470	TNNC2	0.11985	0.610427	0.0787619	0.634169	0.76805	2.17998	2.02726	0.0217808
ENSG00000159224	GIP	0.586085	2.6534	3.27383	2.53733	5.12821	20.3124	2.02096	0.000903306
ENSG00000233936	RP11-399H11.2	0.0588405	0.732573	0.0773364	1.69825	0.290057	1.73556	2.00712	0.0187078
ENSG00000158089	GALNT14	0	0.843177	0.214606	0.422169	2.49519	1.46491	2.0035	0.000786862
ENSG00000125571	IL37	0.437101	6.92615	1.31314	4.20519	6.5257	25.6627	2.00205	0.000557243
ENSG00000165029	ABCA1	0.179537	0.0937871	0.151264	0.287876	0.490173	1.05007	1.99789	0.000866
ENSG00000198842	DUSP27	0.112343	0.572193	0.147657	1.78334	0.996845	0.690352	1.99588	0.00575756
ENSG00000176728	TTTY14	0.496097	0	0	0	2.17875	0.0443421	1.98056	0.00247287
ENSG00000165973	NELL1	0.370992	12.8554	7.38916	0.338614	20.2765	63.487	1.94834	0.000401981
ENSG00000131831	RAI2	0.0869193	0.660539	0.81601	0.0716759	4.88459	1.33072	1.94824	0.00106608
ENSG00000197457	STMN3	0.339967	0.897834	0.223416	0.999381	4.04075	0.854211	1.94677	0.0016207
ENSG00000169507	SLC38A11	0.0843487	0.869824	0.702131	0.252463	2.11596	4.34931	1.94251	0.000873897
ENSG00000197444	OGDHL	0.392224	0.15936	0.15862	1.52873	0.188391	1.21624	1.93795	0.00174118
ENSG00000179914	ITLN1	3.98488	7.78311	11.541	27.9894	18.7049	47.7087	1.93148	0.000545951
ENSG00000151490	PTPRO	0.00712534	2.73393	0.393335	1.70005	3.18933	7.46802	1.93014	0.000582953
ENSG00000188242	PP7080	23.5854	27.0318	26.3285	49.8698	157.252	101.931	1.92531	0.000478901
ENSG00000086619	ERO1LB	0.110065	0.218007	0.144663	0.300021	0.461186	1.12725	1.9084	0.003741
ENSG00000142619	PADI3	0.360646	0.482407	0.366281	2.52338	0.630319	1.59565	1.89825	0.00240767
ENSG00000093072	CECR1	0.513607	0.422052	0.0369892	0.0270752	1.59541	2.26203	1.88867	0.00125317
ENSG00000183049	CAMK1D	0.312333	0.648099	0.106429	0.81242	1.59098	1.74016	1.88587	0.00116056
ENSG00000066230	SLC9A3	12.4112	12.9067	15.0369	28.2977	78.8276	49.6182	1.87511	0.000761261
ENSG00000149212	SESN3	0.18244	0.0837126	0.252749	0.0853873	1.06463	0.872635	1.86355	0.00239766
ENSG00000062524	LTK	0.217048	0.289015	0.436303	0.515894	1.72451	1.36829	1.85841	0.00357105
ENSG00000142149	HUNK	0.219817	2.70121	1.01533	1.63744	5.36846	7.86076	1.85613	0.00103485
ENSG00000067646	ZFY	0.529594	0.0199804	0	0	2.15815	0.0347132	1.84592	0.00301393
ENSG00000196553	LINC00238	0	0.890879	0.086211	0.788804	2.4574	0.386945	1.84091	0.0127779
ENSG00000100336	APOL4	0.380633	0.61308	0.0865871	1.12675	1.38561	1.51135	1.82152	0.00222265
ENSG00000007171	NOS2	0.689522	1.84464	1.56537	2.87055	8.57792	3.69785	1.8198	0.00172857
ENSG00000100197	CYP2D6	0.376531	0.426169	0.671635	1.03499	3.10238	1.26928	1.80173	0.00837654
ENSG00000198692	EIF1AY	3.50318	0.0548159	0	0.0155313	12.9081	0.25396	1.77158	0.00240767
ENSG00000198846	TOX	0.441661	1.08547	0.862445	1.3597	2.55042	4.54093	1.74211	0.00418589
ENSG00000165862	NA	0.194328	0.696496	1.74532	2.67969	4.43849	2.00616	1.73885	0.00930173
ENSG00000222033	LINC01124	0.0737453	0.500804	0.0323088	0.141895	1.11483	0.894247	1.73224	0.0358761
ENSG00000183734	ASCL2	2.47423	22.817	2.88243	11.6854	38.1428	46.0548	1.71944	0.00292013
ENSG00000106772	PRUNE2	0.10852	0.473757	0.191534	0.331106	1.10047	1.22549	1.71374	0.00425842
ENSG00000174358	SLC6A19	1.64986	0.346636	0.818047	2.15754	4.15906	3.56483	1.70618	0.00430357
ENSG00000130701	RBBP8NL	0.767404	1.90662	0.71342	2.41295	3.87522	5.29999	1.70238	0.0052732
ENSG00000130957	FBP2	0.320586	1.04319	1.68543	1.19514	2.60757	6.65861	1.70164	0.0115313
ENSG00000175928	LRRN1	0.394493	0.0919263	0.137249	0.0558128	0.949457	1.20923	1.68936	0.0153202
ENSG00000165443	PHYHIPL	0.403401	0.0134289	0	0	0.187161	1.36486	1.6847	0.0178596
ENSG00000170298	LGALS9B	0.495192	1.3003	0.182238	0.800362	0.253872	5.66721	1.66905	0.00965541
ENSG00000198719	DLL1	0.657793	0.707286	0.842949	0.743585	2.20499	4.44636	1.64672	0.00965541
ENSG00000036473	OTC	7.22182	18.7797	2.15725	35.7441	27.2445	28.0499	1.64565	0.00530621
ENSG00000181652	ATG9B	2.77133	6.7392	5.9145	19.9305	9.4142	21.3126	1.64316	0.00526564
ENSG00000104327	CALB1	11.5413	15.1617	4.6964	83.1925	12.7908	4.72871	1.64091	0.00513794
ENSG00000109205	ODAM	0.931708	7.56358	2.49139	6.27453	10.5162	18.7634	1.6337	0.00710964
ENSG00000016490	CLCA1	51.0451	65.388	59.812	106.916	96.981	375.538	1.62279	0.00583025
ENSG00000184709	LRRC26	0.301661	0.926738	0.453126	0.787732	1.657	2.92357	1.59168	0.0468884
ENSG00000105088	OLFM2	0.734838	2.0222	1.43927	1.64957	5.48335	6.13412	1.58511	0.0105703
ENSG00000157005	SST	4.30644	21.2169	4.88324	18.8469	10.4063	66.0021	1.57842	0.0103753
ENSG00000173404	INSM1	0.147299	0.708551	0.0242001	0.371991	1.05287	1.35773	1.57731	0.0348562
ENSG00000120708	TGFBI	6.79953	8.22631	7.60453	19.3579	25.6741	25.6505	1.56426	0.00930173
ENSG00000142102	ATHL1	7.01387	17.7852	25.1558	20.8152	60.5732	75.219	1.55983	0.00944636
ENSG00000165617	DACT1	0.158272	1.33074	0.297176	0.739586	2.84219	1.86736	1.557	0.0162188
ENSG00000196549	MME	1.29357	5.62394	2.19639	9.26698	11.0402	7.31447	1.55029	0.0104629
ENSG00000100027	YPEL1	0.133609	0.674687	0.0810496	0.336182	0.628234	1.77847	1.54771	0.0254372
ENSG00000139438	FAM222A	0.455919	1.47219	0.722604	1.9867	3.27867	2.7423	1.53221	0.0177358
ENSG00000149781	FERMT3	0.839228	1.04679	0.765368	1.54887	4.17079	2.32384	1.52308	0.0214439
ENSG00000134986	NREP	0.246272	0.965863	0.188189	0.573039	1.36647	2.26932	1.52148	0.0172257
ENSG00000183773	AIFM3	3.2492	5.02913	1.98927	10.6335	7.46096	12.7512	1.51729	0.0143178
ENSG00000129167	TPH1	0.442455	1.76276	0.593167	2.10281	1.96299	4.30672	1.51638	0.0171509
ENSG00000170827	CELP	2.88508	2.0823	0.219824	3.37902	6.63699	5.83767	1.51264	0.0226936
ENSG00000173894	CBX2	0.241058	0.889248	0.164283	0.901885	1.18831	1.74684	1.50287	0.0239884
ENSG00000144485	HES6	3.57118	8.22064	5.37399	8.16601	21.6865	21.1689	1.49829	0.015845
ENSG00000184719	RNLS	0.937207	0.10313	1.06072	1.87844	2.74634	1.70215	1.49236	0.0252266
ENSG00000041982	TNC	0.110823	0.790232	0.101962	0.117281	1.2292	1.59629	1.49093	0.0235394
ENSG00000074219	TEAD2	1.65458	3.68247	2.54017	2.87596	9.66423	10.5263	1.4729	0.0200746
ENSG00000175445	LPL	1.48818	4.27157	3.91196	5.18858	6.47922	16.692	1.46794	0.0201019
ENSG00000249923	XXbac-B444P24.8	0.304045	0.529427	1.32181	0.697524	3.52795	2.00058	1.46039	0.046619
ENSG00000215788	TNFRSF25	2.01526	3.31772	5.43793	5.69891	16.6475	8.97636	1.45963	0.0217808
ENSG00000021826	CPS1	4.35858	14.1871	1.01785	15.1587	19.9784	20.2408	1.45612	0.0197162
ENSG00000169413	RNASE6	1.52263	2.05692	0.581009	3.44952	2.37283	6.32625	1.45301	0.0432029
ENSG00000206341	HLA-H	8.64191	8.70125	5.94793	7.16006	7.36441	53.6876	1.4468	0.0226484
ENSG00000185477	GPRIN3	0.0583554	0.522645	0.320134	0.456456	0.955552	1.1475	1.44235	0.027132
ENSG00000102837	OLFM4	274.985	1935.03	1263.36	1864.19	2868.27	5181.34	1.44213	0.021443
ENSG00000188175	HEPACAM2	0.781497	0.843383	0.668843	1.22394	1.95309	3.4666	1.44173	0.0383118
ENSG00000116299	KIAA1324	0.745634	5.56488	2.30635	4.28251	5.59361	14.6236	1.44104	0.0226193
ENSG00000001626	CFTR	2.41324	5.80324	1.5903	6.91362	10.1233	10.319	1.42063	0.0255736
ENSG00000106178	CCL24	3.39413	33.7099	15.9482	16.8166	54.3774	75.7524	1.40536	0.031348
ENSG00000130540	SULT4A1	0.443277	3.37997	2.22314	4.0177	4.73833	7.66144	1.37564	0.039286
ENSG00000138100	TRIM54	0.114104	2.36153	1.71395	1.64662	5.72123	3.91052	1.37016	0.0479517
ENSG00000205277	MUC12	0.221871	0.1892	0.415449	0.266086	1.65407	0.334686	1.36795	0.0472704
ENSG00000144115	THNSL2	1.33803	1.19703	0.852987	1.18706	3.87065	4.24602	1.36768	0.0423952
ENSG00000048740	CELF2	0.168112	1.73031	0.63525	1.12203	2.89015	2.69627	1.35074	0.0465156
ENSG00000168306	ACOX2	2.52851	5.18403	1.61418	6.47762	8.50428	9.8731	1.34921	0.0443541
ENSG00000184674	NA	14.7594	0.274605	0.0177158	0	26.4185	14.9885	1.34172	0.043249
ENSG00000118513	MYB	2.85102	10.2513	5.72322	12.3473	16.6753	20.8657	1.3406	0.0434283
ENSG00000092621	PHGDH	77.0899	17.94	31.1273	30.5429	10.8694	11.3505	-1.34234	0.0420181
ENSG00000157214	STEAP2	7.92923	3.6047	6.44778	3.50666	1.74966	2.14435	-1.36631	0.0374715
ENSG00000169429	CXCL8	9.27021	2.85718	6.44062	2.75515	2.4679	2.44026	-1.36981	0.043249
ENSG00000148426	PROSER2	23.7387	6.55261	8.81375	5.99984	4.95852	5.12072	-1.37427	0.0374715
ENSG00000187288	CIDEC	37.3528	10.904	12.5512	8.06928	10.5397	6.27322	-1.37781	0.0349031
ENSG00000118257	NRP2	10.665	3.76961	7.62893	4.2267	3.03519	1.66657	-1.38841	0.0315355
ENSG00000124813	RUNX2	3.01482	1.40172	4.26667	1.74508	1.25184	0.47353	-1.40347	0.0320395
ENSG00000171401	KRT13	3.16971	0.914834	1.56228	1.47899	0.531259	0.233735	-1.40851	0.0468995
ENSG00000076344	RGS11	6.31127	2.20585	1.92448	1.59325	1.25443	1.33041	-1.40984	0.0318986
ENSG00000197714	ZNF460	0.802517	0.454157	2.71508	0.643393	0.586081	0.336071	-1.42107	0.048623
ENSG00000174951	FUT1	7.40845	1.87241	4.1911	2.09901	1.37099	1.89761	-1.42329	0.0287226
ENSG00000142871	CYR61	6.66641	0.768944	1.36731	1.75657	0.669807	1.08545	-1.42469	0.037637
ENSG00000196167	COLCA1	1.66266	0.283566	0.261936	0.372505	0.297532	0.20714	-1.42667	0.0387724
ENSG00000160182	TFF1	1137.02	745.894	693.01	177.155	401.273	437.034	-1.43355	0.0226936
ENSG00000112599	GUCA1B	5.81592	2.60121	7.76739	3.06838	1.61846	1.61402	-1.44299	0.0378038
ENSG00000114378	HYAL1	7.9854	5.33996	5.1611	3.65093	2.97581	0.460992	-1.44893	0.0241471
ENSG00000087916	NA	6.9361	2.14223	1.4562	0.122134	1.60434	2.42827	-1.45199	0.024879
ENSG00000229155	RP11-528A4.2	6.36269	2.82059	3.20572	2.65257	1.67281	0.417054	-1.45865	0.0440252
ENSG00000110195	FOLR1	6.00895	0.673028	1.93332	1.50547	0.956526	0.892356	-1.45931	0.0402998
ENSG00000107742	SPOCK2	3.85148	0.154068	0.136815	1.3327	0.0868386	0.181073	-1.46082	0.0292608
ENSG00000185215	TNFAIP2	222.239	38.6173	56.0851	37.303	49.6782	35.59	-1.46623	0.0182197
ENSG00000104723	TUSC3	5.36838	0.159299	0.330331	0.522275	1.7246	0.0197686	-1.46743	0.0255736
ENSG00000196730	DAPK1	17.1015	6.36972	7.11013	4.85068	3.77888	3.08833	-1.46854	0.0186174
ENSG00000205517	RGL3	17.6404	5.92334	7.43211	6.48393	2.6931	2.6355	-1.47325	0.0189574
ENSG00000187244	BCAM	24.1933	3.97849	10.5949	5.37507	4.92902	4.59116	-1.47749	0.0177749
ENSG00000179593	ALOX15B	6.43256	1.59599	2.62383	2.27116	1.34336	0.420595	-1.48066	0.0228064
ENSG00000272620	AFAP1-AS1	1.876	0	0	0	0	0.745324	-1.48578	0.0366812
ENSG00000140859	KIFC3	7.68578	1.19512	1.8925	1.85317	1.26186	0.975258	-1.48899	0.0179656
ENSG00000151632	AKR1C2	7.3156	1.70787	4.28841	3.11621	1.45652	0.411678	-1.49606	0.0171509
ENSG00000230882	AC005077.14	3.94504	2.84757	4.61769	1.66137	1.89336	0.70257	-1.49794	0.0197162
ENSG00000142279	WTIP	1.29848	0.256835	0.298249	0.218311	0.254795	0.229305	-1.49988	0.0288105
ENSG00000174844	DNAH12	1.80677	0.404676	0.388475	0.421945	0.206802	0.351535	-1.5027	0.0211961
ENSG00000152767	FARP1	2.46014	0.0592439	0.997555	0.119027	0.877299	0.329838	-1.51541	0.0153037
ENSG00000023839	ABCC2	9.28427	1.93941	1.09359	2.10819	1.23454	1.23925	-1.51593	0.0152042
ENSG00000198959	TGM2	20.0444	5.34984	9.927	4.63576	4.31182	4.18188	-1.52152	0.0127987
ENSG00000180672	NA	20.5242	4.78357	11.5092	6.48443	4.65706	2.47151	-1.52192	0.0147671
ENSG00000139211	AMIGO2	4.99408	0.586917	1.56234	1.92645	0.44046	0.251	-1.53033	0.0152825
ENSG00000109113	RAB34	23.9483	0.155381	1.60388	1.73165	5.88015	1.94967	-1.53254	0.013357
ENSG00000140835	CHST4	19.8617	7.13269	24.1305	11.8065	2.75069	4.12429	-1.5367	0.0120005
ENSG00000141449	GREB1L	2.22591	0.591452	0.700032	0.633256	0.277415	0.370517	-1.54572	0.0146362
ENSG00000122574	WIPF3	1.25399	1.09851	1.71591	0.950264	0.364123	0.126671	-1.56027	0.0154289
ENSG00000204983	PRSS1	77.1085	5.0032	21.2304	23.1503	9.60106	3.98673	-1.57911	0.00870886
ENSG00000243902	RP1-63G5.5	2.77243	0.33793	1.14923	1.0669	0.378466	0.0629044	-1.57988	0.0259463
ENSG00000100234	TIMP3	3.40507	0.755429	0.713688	0.555052	0.468432	0.722962	-1.58162	0.0141397
ENSG00000109790	KLHL5	5.7291	1.00286	1.66745	1.34646	0.923197	0.692971	-1.59472	0.00978648
ENSG00000143839	REN	39.2479	13.6708	18.5148	19.4867	3.79029	1.3822	-1.60283	0.00761942
ENSG00000176678	FOXL1	34.2183	28.2001	30.6209	17.5107	9.41103	4.93119	-1.61402	0.00795822
ENSG00000147065	MSN	1.00984	0.352414	0.254393	0.105249	0.398243	0.0579176	-1.61424	0.0201665
ENSG00000160200	CBS	22.1199	4.98061	6.22626	6.8023	2.59383	2.0786	-1.62029	0.00619667
ENSG00000019102	VSIG2	73.186	53.9559	31.9518	30.7625	14.287	9.00804	-1.62197	0.00613445
ENSG00000217801	RP11-465B22.3	1.48129	0.329817	0.446832	0.32707	0.19153	0.26263	-1.62801	0.043646
ENSG00000160181	TFF2	1151.84	541.247	526.489	311.895	230.075	218.261	-1.62831	0.00556016
ENSG00000087495	PHACTR3	1.25843	0.116272	0.39381	0.230607	0.185682	0.193589	-1.63906	0.0161349
ENSG00000135480	KRT7	264.322	58.7562	112.133	108.029	12.8061	26.8232	-1.64001	0.0051274
ENSG00000101194	SLC17A9	12.3073	2.26675	1.51466	2.57259	2.28337	0.605027	-1.64182	0.00619667
ENSG00000124664	SPDEF	21.6711	0.844937	1.87579	1.92224	2.40283	4.12325	-1.64581	0.00629412
ENSG00000198518	NA	0.775792	0.62719	2.08786	0.462033	0.582751	0.108966	-1.64797	0.0472859
ENSG00000267530	AC006273.5	3.27654	1.85424	0.699803	0.788058	0.524935	0.644299	-1.65833	0.0244806
ENSG00000134871	COL4A2	24.696	1.75873	2.22561	4.49756	3.22764	1.88034	-1.67122	0.00424092
ENSG00000114854	TNNC1	51.6569	7.54902	16.5912	17.4414	4.76632	2.86074	-1.67786	0.0045002
ENSG00000024422	EHD2	15.2393	4.51291	9.03963	5.16431	2.608	1.7508	-1.67891	0.00425842
ENSG00000176826	FKBP9P1	15.5666	3.14282	6.78308	2.53649	3.04181	2.90936	-1.68524	0.0042568
ENSG00000130203	APOE	3.34831	0.31581	0.733468	0.38029	0.320943	0.777292	-1.68789	0.0148041
ENSG00000232874	RP11-135A1.2	2.7952	2.20083	3.51411	1.05228	0.958544	0.716933	-1.69868	0.0472859
ENSG00000116017	ARID3A	15.0816	1.73685	1.86177	1.67006	2.16328	2.34167	-1.70066	0.00356852
ENSG00000182264	IZUMO1	1.48369	0.511086	0.452189	0.206869	0.148398	0.443971	-1.71502	0.0243783
ENSG00000186832	KRT16	1.86688	0.0242872	0.874309	0.474818	0.275028	0.147685	-1.71758	0.0171509
ENSG00000187239	FNBP1	2.7653	0.362132	0.510638	0.53501	0.277891	0.359517	-1.73152	0.00490761
ENSG00000106004	HOXA5	2.07325	0.148517	0.0689862	0.403969	0.284613	0.0516057	-1.73903	0.0335003
ENSG00000132821	VSTM2L	9.42479	1.84529	0.880619	1.48256	0.528455	1.88843	-1.7428	0.0041793
ENSG00000167191	GPRC5B	1.39531	0.194702	0.217724	0.116462	0.0879409	0.375854	-1.75784	0.00543868
ENSG00000262152	LINC00514	1.90116	0.19342	0.224609	0.226061	0.400148	0.105013	-1.77246	0.017564
ENSG00000108511	HOXB6	3.19078	0.0710446	0	0.392523	0.608537	0.0205717	-1.77566	0.0052732
ENSG00000243955	GSTA1	15.8307	10.2387	13.3758	0.543932	10.3882	1.21284	-1.77927	0.00258724
ENSG00000174502	SLC26A9	5.74436	0.691989	2.71978	1.40262	0.722003	0.713414	-1.78409	0.00206116
ENSG00000180190	TDRP	2.04722	0	0	0.0107041	0.559441	0.0656358	-1.80834	0.00707449
ENSG00000113303	BTNL8	16.3284	13.5846	16.6367	3.71354	3.50401	6.93149	-1.80933	0.00144451
ENSG00000227895	ISX-AS1	1.32554	0.250047	0.225841	0.16531	0.0726033	0.31375	-1.81759	0.0264009
ENSG00000022556	NLRP2	12.8391	8.94262	6.27404	0.205868	0.373256	8.04342	-1.81779	0.00130173
ENSG00000106366	SERPINE1	4.36194	0.336211	0.431522	0.436192	0.262037	0.87618	-1.82149	0.00352746
ENSG00000214145	LINC00887	4.54776	2.25194	4.62666	1.95623	0.883803	0.558921	-1.8243	0.00225747
ENSG00000088340	FER1L4	28.8775	5.54666	12.0896	6.96114	3.98064	2.94677	-1.83202	0.00108243
ENSG00000178882	FAM101A	25.9644	6.10368	6.1368	5.5694	3.12551	2.69343	-1.83235	0.00125317
ENSG00000245694	CRNDE	1.46719	0.204733	0.0792489	0.0966803	0.277415	0.158087	-1.83498	0.0197162
ENSG00000164114	MAP9	1.66337	0.621015	0.326417	0.722343	0.0227769	0.0170357	-1.83831	0.00237569
ENSG00000182109	PPIEL	1.09438	1.36009	0.648681	0.330308	0.190404	0.379762	-1.85222	0.00720647
ENSG00000164647	STEAP1	9.14683	2.3121	4.76874	2.02396	1.62323	1.10916	-1.85888	0.00172071
ENSG00000261553	RP11-29G8.3	0.474909	0.282904	2.03683	0.372728	0.258752	0.172027	-1.86961	0.00357105
ENSG00000258486	RN7SL1	59.8828	66.0952	535.433	42.5565	106.184	44.6949	-1.8721	0.000777959
ENSG00000187720	THSD4	1.11839	0.220732	0.245862	0.145503	0.160882	0.156527	-1.87399	0.00195296
ENSG00000111348	ARHGDIB	14.3648	8.84273	7.23071	4.09816	1.73263	2.91109	-1.87897	0.000902093
ENSG00000256018	NA	0.446481	1.76869	3.37426	0.322157	0.770332	0.438981	-1.88059	0.0484379
ENSG00000042980	ADAM28	4.6901	1.42056	1.5628	0.338943	1.40566	0.460049	-1.8892	0.000866002
ENSG00000179715	PCED1B	8.91915	1.45513	2.0066	2.24183	0.92424	0.36868	-1.89136	0.00155688
ENSG00000234460	XXyac-YM21GA2.4	2.65854	1.56993	1.82308	1.33445	0.341881	0	-1.89585	0.0396664
ENSG00000205312	KRT17P4	0.75877	1.0661	3.4389	0.729985	0.361142	0.385875	-1.89633	0.00364217
ENSG00000272627	RP11-354E23.5	1.58582	0.598295	3.89071	0.915397	0.416928	0.311837	-1.91553	0.0327795
ENSG00000232400	RAD17P1	0.433246	0.144224	1.07187	0.220664	0.150756	0.0751709	-1.92203	0.0264009
ENSG00000132970	WASF3	1.26574	0.259449	0.130993	0.11506	0.206347	0.146986	-1.92516	0.00412779
ENSG00000115590	IL1R2	6.81945	0.737795	0.571176	1.09346	0.758026	0.427273	-1.92856	0.0010674
ENSG00000171889	MIR31HG	4.98389	0.794497	1.56844	0.877925	0.83048	0.345083	-1.93033	0.00965541
ENSG00000105974	CAV1	10.3208	5.69191	8.74817	3.22544	1.89574	1.7451	-1.931	0.000582953
ENSG00000129270	NA	40.0391	8.84846	10.7461	9.06444	4.88255	2.44988	-1.94411	0.000439426
ENSG00000261596	CTB-31N19.3	1.26097	0.981204	2.07168	0.303283	0.388501	0.46492	-1.9444	0.0292608
ENSG00000134463	ECHDC3	11.5638	11.3149	1.94335	2.1868	1.93641	2.49522	-1.97651	0.000442755
ENSG00000189223	PAX8-AS1	14.598	11.6704	8.59221	0.375403	7.4939	1.44526	-1.9796	0.0002997
ENSG00000248874	C5orf17	0	0	1.29456	0	0.300571	0.0230574	-2.00079	0.0342603
ENSG00000223829	AC004870.4	2.76932	0.204418	0.0791266	0.521268	0.237417	0.0591913	-2.00196	0.00655604
ENSG00000167759	KLK13	5.64774	1.52573	3.20749	0.804961	1.39777	0.548432	-2.00462	0.000630114
ENSG00000188263	IL17REL	0.84784	0.319871	1.20721	0.312676	0.208974	0.0972531	-2.0098	0.00211872
ENSG00000125508	SRMS	0.448405	1.87392	0.997373	0.0995525	0.544107	0.20348	-2.01209	0.00629412
ENSG00000265574	WDR45BP1	0.86017	1.25991	0.19951	0.243394	0.149656	0.198993	-2.02011	0.0326979
ENSG00000162344	FGF19	3.27754	0.168619	0.223782	0.61426	0.104914	0.251103	-2.02164	0.00195296
ENSG00000167123	CERCAM	1.0283	0.0606181	0.422356	0.103051	0.200651	0.094784	-2.02319	0.00275931
ENSG00000167641	PPP1R14A	3.89951	2.5898	0.127073	1.58124	0	0.0950581	-2.03515	0.00133643
ENSG00000126603	GLIS2	3.49798	0.488293	0.567029	0.370181	0.425339	0.389779	-2.04283	0.000515739
ENSG00000214814	FER1L6	11.5839	1.84924	2.57918	2.44512	0.767058	0.909442	-2.04505	0.000204328
ENSG00000183741	CBX6	9.86778	1.24276	4.51687	2.36421	0.740434	0.925337	-2.0461	0.000178412
ENSG00000186188	FFAR4	1.69663	0.328472	0.205389	0.193294	0.165071	0.21949	-2.04999	0.00122721
ENSG00000233429	HOTAIRM1	19.209	0.682083	2.47521	3.58735	1.67103	0.481416	-2.05243	0.000348191
ENSG00000135272	MDFIC	1.72144	0.0332111	0.0128555	0.432854	0.0192862	0	-2.05758	0.00146509
ENSG00000064225	ST3GAL6	1.15518	0.252477	0.554965	0.0383226	0.369162	0.0939952	-2.06365	0.000866723
ENSG00000230795	HLA-K	1.86669	6.85225	0.13262	1.74733	0.298441	0.0992071	-2.06368	0.00146509
ENSG00000124102	PI3	81.1035	7.5898	15.9599	3.48723	17.9577	5.34577	-2.06636	0.000197217
ENSG00000184254	ALDH1A3	252.52	27.8104	102.652	64.2957	14.5711	17.596	-2.07678	0.000116415
ENSG00000137860	SLC28A2	0.0341642	0.0773363	1.48181	0.115038	0.252621	0.0167952	-2.08078	0.00619667
ENSG00000243566	UPK3B	4.76146	0.408658	0.474553	0.325651	0.556205	0.554677	-2.0853	0.000675786
ENSG00000196260	SFTA2	5.813	0.256338	1.48836	0.435777	0.669868	0.816479	-2.08537	0.00425842
ENSG00000109193	SULT1E1	2.16495	0.0954685	0	0.135248	0.360361	0.0829317	-2.08678	0.00857592
ENSG00000188487	INSC	3.79947	0.888504	0.536523	0.0906279	0.882306	0.339604	-2.09206	0.000410933
ENSG00000114270	COL7A1	2.48733	0.326568	0.346534	0.440306	0.137328	0.205426	-2.10506	0.000197013
ENSG00000175906	ARL4D	6.9461	1.2067	0.72187	0.808127	0.414079	0.984707	-2.11082	0.00046937
ENSG00000200087	SNORA73B	10.5055	20.5908	164.01	20.9534	14.1468	12.8483	-2.11189	0.000162241
ENSG00000182379	NXPH4	0.0888007	1.63325	0.116714	0	0.0437747	0.39289	-2.1149	0.00512085
ENSG00000230148	HOXB-AS1	3.34926	0	0	0.781139	0	0.0498939	-2.1152	0.0105776
ENSG00000188818	ZDHHC11	0.876517	2.91007	0.351098	0.377461	0.345667	0.254434	-2.12122	0.000230929
ENSG00000205266	KRT17P5	0.0889145	0.0805091	1.0284	0.136866	0.0701294	0.0699367	-2.12508	0.00920755
ENSG00000251791	SCARNA6	1.37919	2.67601	6.99191	1.89552	0.388501	0.193717	-2.15339	0.0119827
ENSG00000270066	SCARNA2	0.369337	0.418028	5.74431	0.59221	0.5462	0.363133	-2.16117	0.00221992
ENSG00000161638	ITGA5	4.79595	0.345991	2.92854	0.647007	1.06489	0.200371	-2.17057	7.57424e-05
ENSG00000212232	SNORD17	0.88161	0.997835	16.2223	2.12041	0.869188	1.0835	-2.1731	0.00512085
ENSG00000160255	ITGB2	5.93067	0.270741	1.19255	0.634846	0.447275	0.681234	-2.17521	8.29777e-05
ENSG00000244280	ECEL1P2	3.32389	0.143591	0.500234	0.0732318	0.725454	0.149682	-2.17537	0.000833885
ENSG00000253476	RP11-395I14.2	1.48332	1.90272	2.98936	0.0951363	0.389978	0.972267	-2.17804	0.00783093
ENSG00000086159	AQP6	1.88272	0.338008	0.819156	0.174884	0.409642	0.114895	-2.21112	0.000273494
ENSG00000102359	SRPX2	3.78683	0.577397	0.361039	0.358654	0.425578	0.308661	-2.21188	0.000287057
ENSG00000251191	LINC00589	1.58536	0.484194	0.429971	0.169469	0.14886	0.247418	-2.23395	0.0016037
ENSG00000077092	RARB	1.89855	0.365761	0.28316	0.168403	0.199128	0.21182	-2.2366	0.000359197
ENSG00000152818	UTRN	2.12054	0.0534268	0.219533	0.0978128	0.143196	0.310596	-2.23844	5.69788e-05
ENSG00000227300	KRT16P2	13.069	2.42705	8.72182	3.34541	1.14278	0.940201	-2.24189	4.76759e-05
ENSG00000187498	COL4A1	3.60994	0.0150491	0.200972	0.511674	0.242515	0.0980469	-2.26147	5.53878e-05
ENSG00000212443	SNORA53	2.72659	0.474776	15.9887	2.82494	1.03391	0.206215	-2.26567	0.00225747
ENSG00000120093	HOXB3	4.60956	0.0988382	0.0983792	0.678105	0.295184	0.0797261	-2.28066	3.4904e-05
ENSG00000238120	CTA-941F9.9	2.57217	0.754772	1.00169	0.549909	0.187847	0.187331	-2.2832	0.0167051
ENSG00000147889	CDKN2A	1.34874	0.0875889	0.130773	0.116994	0.152593	0.0760869	-2.28567	0.00045262
ENSG00000164093	PITX2	1.01794	0	0	0.0148382	0.144457	0.0682389	-2.28739	0.000699508
ENSG00000197496	SLC2A10	5.56883	0.642419	1.52017	0.968483	0.432894	0.273764	-2.2943	3.22042e-05
ENSG00000153902	LGI4	2.24169	0.36246	0.280604	0.24274	0.0765405	0.305321	-2.31055	7.63248e-05
ENSG00000169213	RAB3B	22.9994	9.17543	18.5144	5.38263	3.36315	2.02749	-2.3161	1.06459e-05
ENSG00000074527	NTN4	10.6165	0.590736	0.85749	0.479305	0.830338	1.29457	-2.32707	1.80767e-05
ENSG00000146242	TPBG	5.30704	0.443675	1.17905	0.340864	0.810109	0.326118	-2.32995	1.85648e-05
ENSG00000164125	FAM198B	5.02429	3.06925	1.02382	0.744724	0.820783	0.315923	-2.34538	1.12853e-05
ENSG00000125730	C3	6.39508	0.476382	0.949519	0.537888	0.786573	0.315	-2.35082	1.28954e-05
ENSG00000204121	AC068134.5	1.89091	0.577512	0.512839	0.20213	0.38469	0.0295102	-2.35333	0.0010674
ENSG00000134668	SPOCD1	5.5548	0.328023	0.272083	0.570919	0.312945	0.339223	-2.4301	7.19635e-06
ENSG00000264462	MIR3648-1	1.45293	2.63116	17.1868	0.559125	2.29194	1.14282	-2.4332	0.00167216
ENSG00000163286	ALPPL2	8.94859	1.04367	1.2395	0.423399	1.44631	0.309073	-2.46208	1.0018e-05
ENSG00000163993	S100P	377.624	39.667	62.4772	57.2505	21.1461	12.9802	-2.47741	1.91134e-06
ENSG00000163430	FSTL1	2.13873	0.105517	0.100908	0.327104	0.0756932	0.0377426	-2.49952	1.03296e-05
ENSG00000142549	IGLON5	1.16123	0.317248	0.0789438	0.0770465	0.0197391	0.196849	-2.50419	0.000900282
ENSG00000118271	TTR	3.97337	0.081767	0	0	0.189934	0.591913	-2.50849	6.91594e-05
ENSG00000184956	MUC6	90.3361	2.10602	19.2213	13.4903	2.62586	4.44213	-2.53516	9.75063e-07
ENSG00000163629	PTPN13	1.80411	0.0415513	0.00689306	0.0655921	0.25336	0.0154692	-2.57252	7.72366e-06
ENSG00000200959	SNORA74A	0.528071	1.19538	14.2283	1.77813	0.520631	0.2596	-2.61422	0.00197198
ENSG00000201059	RNA5SP336	0.89681	0.507519	12.9658	0	2.21044	0	-2.62178	0.0143178
ENSG00000207445	SNORD15B	1.79362	3.24812	29.2321	2.41581	1.41468	1.76349	-2.63861	0.000230929
ENSG00000273132	RP11-350J20.12	22.1483	1.32937	1.54373	1.12997	1.81969	1.31977	-2.65687	3.66699e-05
ENSG00000222076	RNU2-3P	0	0.619708	10.0749	0.263377	1.34953	0	-2.65935	0.007658
ENSG00000151090	THRB	2.20234	0.510653	0.567869	0.183923	0.0640838	0.304502	-2.67245	6.86281e-07
ENSG00000156127	BATF	2.6326	1.58595	0.613893	0.653606	0.041863	0.0834959	-2.68293	0.000100358
ENSG00000270640	RP11-373D23.2	1.23425	0.399134	4.17145	0.508899	0	0.34672	-2.69811	0.0108986
ENSG00000201998	SNORA23	0	0.975783	10.5759	0.276474	1.41663	0	-2.70287	0.00603153
ENSG00000134013	LOXL2	1.07983	0.0828603	0.0360831	0.0968436	0.0811997	0.0179948	-2.70625	3.37631e-05
ENSG00000100665	SERPINA4	10.6596	1.66321	3.52557	0.830288	1.12683	0.619199	-2.71445	5.42621e-07
ENSG00000260685	RP11-326L17.1	1.75933	0.519461	0.201075	0.294363	0.0754149	0	-2.76946	0.00866199
ENSG00000178597	PSAPL1	2.20158	0.566321	0.847625	0	0.142511	0.415427	-2.80664	9.78438e-07
ENSG00000105991	HOXA1	1.56602	0	0.0850527	0.199221	0.0255198	0.0254497	-2.81153	2.84052e-05
ENSG00000196532	NA	0.34071	0	3.881	0.218523	0.223939	0.111662	-2.84564	0.0052732
ENSG00000226044	NA	2.36034	0.39578	0.344699	0.252311	0	0.171903	-2.90379	0.00415792
ENSG00000100079	LGALS2	10.7202	0.717954	0.750352	0.915397	0.250157	0.561306	-2.91437	2.45136e-06
ENSG00000231335	AC107072.2	4.64815	1.2526	5.52741	1.06472	0.218222	0.217622	-2.92817	0.000843749
ENSG00000201321	RNA5S9	0.88161	0.498917	25.4922	0.848165	2.60757	0	-2.93216	0.000481347
ENSG00000169252	ADRB2	1.60635	0.0577179	1.13942	0.196242	0.15083	0.0250692	-2.97553	1.453e-05
ENSG00000252010	SCARNA5	0.756582	2.99713	13.6731	0.54591	1.67832	0	-2.97943	6.48165e-05
ENSG00000258395	NA	2.06266	1.31955	2.12168	0	0.530505	0.176349	-2.99033	0.000332664
ENSG00000177984	LCN15	36.0563	0.531251	0.0560831	0.164206	0.588966	4.19534	-3.02316	1.35817e-08
ENSG00000121769	FABP3	1.25337	0.0945739	0.27456	0.160777	0.0411905	0	-3.02745	0.00156648
ENSG00000178947	LINC00086	2.78581	0.259002	0.274612	0.124434	0.0882821	0.215208	-3.06011	9.2647e-08
ENSG00000007264	MATK	1.85809	0.129021	0.104878	0.20837	0	0.0560391	-3.06684	7.59429e-07
ENSG00000259001	RPPH1	4.77744	8.5058	107.593	4.80276	7.88549	2.42776	-3.09242	2.05234e-09
ENSG00000050165	DKK3	1.01244	0.0881468	0.181974	0.01665	0.00853138	0.136127	-3.09779	1.20747e-06
ENSG00000030419	IKZF2	1.58213	0.0670527	0.137409	0.0603478	0.127123	0.0342632	-3.10846	1.43776e-08
ENSG00000167653	PSCA	39.3354	1.4674	2.45379	4.16599	0.81806	0.152965	-3.15422	1.29018e-09
ENSG00000231274	SBK3	1.27033	0.0777191	0.406131	0.132123	0	0.0675132	-3.16619	0.000280075
ENSG00000109072	VTN	14.5021	0.554137	0.221893	0.71465	0.732364	0.365176	-3.17291	2.29384e-09
ENSG00000075673	ATP12A	0.147313	3.50141	1.12651	0.528247	0	0	-3.17824	3.14124e-08
ENSG00000186676	EEF1GP1	2.4081	0.136278	4.27283	0.15445	0.435265	0.197304	-3.18577	3.53538e-07
ENSG00000168298	HIST1H1E	0.331728	0.675829	6.10405	0.191486	0.261643	0.326156	-3.21125	4.01925e-06
ENSG00000124693	NA	0.22087	0.249988	7.69292	0.531228	0.108879	0.21716	-3.22191	4.48412e-05
ENSG00000207493	SNORA46	0	0	8.67322	0.373446	0.382702	0	-3.24014	0.0356294
ENSG00000166165	CKB	371.486	13.6505	12.4916	11.9799	10.3052	23.2294	-3.24151	1.51318e-10
ENSG00000136010	ALDH1L2	4.61448	0.227679	1.74659	0.52194	0.0540887	0.14384	-3.282	4.5387e-10
ENSG00000180543	TSPYL5	1.41149	0.158436	0.091992	0	0	0.183507	-3.28783	6.53788e-07
ENSG00000182572	NA	0.109275	0.742087	2.72887	0.10513	0.215471	0	-3.32518	0.00180914
ENSG00000238741	SCARNA7	0	0.536829	7.68851	0.304205	0	0.466334	-3.33619	0.000197217
ENSG00000060982	BCAT1	9.977	0.160144	0.0201045	0.949181	0.0829442	0.0263188	-3.34195	8.63502e-11
ENSG00000204528	PSORS1C3	0.176322	2.69415	0.115873	0.0848165	0	0.17336	-3.41912	0.00102534
ENSG00000164294	GPX8	14.2705	0.907402	3.16116	0.987259	0.474249	0.346827	-3.4306	3.85815e-10
ENSG00000105928	DFNA5	2.14068	0.0508298	0.0196754	0.115215	0.0491962	0.0539672	-3.43488	8.34525e-10
ENSG00000241781	AL161626.1	21.3633	30.4874	494.428	12.5104	24.7253	16.4383	-3.43647	3.65698e-10
ENSG00000228709	AP001065.15	0.628753	1.2292	0.0751268	0.0549909	0	0.112398	-3.45152	0.00102534
ENSG00000200354	SNORA71D	0.39109	0.442649	9.25245	0.376253	0	0.384521	-3.4669	0.0145115
ENSG00000269900	RMRP	7.65504	17.8838	249.469	8.59207	11.5143	6.17555	-3.4844	1.34718e-11
ENSG00000066405	CLDN18	8.15632	2.1292	0.830062	0.038782	0.0662388	0.964431	-3.49384	6.69614e-11
ENSG00000145623	OSMR	13.4486	1.20511	7.11924	1.49871	0.288854	0.245905	-3.50422	9.96791e-12
ENSG00000124575	HIST1H1D	0	0.303465	2.20249	0.128973	0	0.0659037	-3.51158	0.000582953
ENSG00000223001	RNU2-61P	0	0	13.3133	0.263377	0	0.807493	-3.52928	0.00012507
ENSG00000184697	CLDN6	2.42452	0.0762265	0.177036	0.129586	0.022133	0.0882887	-3.55518	1.79109e-07
ENSG00000264063	MIR3687-1	28.6083	65.7407	862.543	15.0125	37.6069	33.2418	-3.57866	1.34718e-11
ENSG00000182742	HOXB4	2.88126	0.0627135	0	0.15992	0.0955991	0	-3.60682	6.60479e-09
ENSG00000263934	SNORD3A	1.1964	2.06343	33.0969	0.931773	1.06721	1.00826	-3.68346	1.73951e-11
ENSG00000237973	MIR6723	553.882	26.0764	822.734	21.7756	61.2592	32.668	-3.70817	3.00681e-13
ENSG00000202198	RN7SK	14.974	26.4033	360.679	10.4633	12.7428	9.14343	-3.73405	6.18271e-13
ENSG00000167779	IGFBP6	12.1802	0.469975	0.727678	0.50601	0.218338	0.326607	-3.76339	1.59423e-11
ENSG00000185633	NDUFA4L2	0.54815	18.3777	0.467322	0.95494	0.102243	0.36415	-3.77589	9.58921e-13
ENSG00000204442	FAM155A	0.44905	2.57513	1.59355	0.0144005	0.236119	0.0883014	-3.80769	1.22887e-10
ENSG00000170681	MURC	3.10537	0.720977	0.0784907	0.0957553	0.078503	0.117431	-3.81598	1.71398e-09
ENSG00000107984	DKK1	38.1601	3.93374	5.99751	1.72871	0.979022	0.604397	-3.94743	5.13403e-14
ENSG00000201098	RNY1	0	0	17.0913	0.893602	0	0	-3.98139	0.000582953
ENSG00000256316	NA	0	0.253214	2.20533	0	0.110284	0	-3.9977	0.0107678
ENSG00000252310	NA	0	0.754772	14.0237	0	0.657463	0	-4.0051	0.0107678
ENSG00000117983	MUC5B	5.92401	0.0287493	0.404331	0.103179	0.172517	0.13042	-4.07473	9.0954e-15
ENSG00000184825	NA	0	0	2.69863	0	0.112461	0	-4.097	0.00779289
ENSG00000200795	RNU4-1	7.05918	3.36413	277.368	5.71905	9.15752	2.92236	-4.10117	1.09649e-13
ENSG00000145113	MUC4	2.99353	0.0655776	0.472776	0.0719991	0.0714037	0.0664604	-4.17398	5.30653e-15
ENSG00000163283	ALPP	2.04617	0.0735214	0.192097	0.0468702	0.0320213	0.0479	-4.24423	1.29579e-09
ENSG00000169752	NRG4	1.27313	0.256444	0.411242	0.0934195	0	0.010608	-4.25148	8.67052e-11
ENSG00000270103	RNU11	0.395551	0.223849	8.05827	0.380545	0	0	-4.25212	0.000116415
ENSG00000250742	RP11-834C11.4	17.6935	0.430668	5.05113	0.512497	0.225086	0.561169	-4.25224	5.35504e-14
ENSG00000173917	HOXB2	6.81347	0.0341982	0.0198563	0.319755	0.0297892	0.0148537	-4.3081	1.32083e-13
ENSG00000222414	RNU2-59P	21.9011	37.4923	1302.54	25.811	30.7693	14.2657	-4.36381	7.33805e-17
ENSG00000188488	SERPINA5	1.59768	0.0157244	0.29216	0.0267317	0.0684857	0	-4.3672	8.56772e-10
ENSG00000200156	RNU5B-1	0.452304	3.58353	94.5225	2.17573	1.78373	0.889413	-4.37075	1.04263e-11
ENSG00000081051	AFP	1.22115	0.0524864	0.0203166	0	0.0152399	0.045594	-4.42896	3.62859e-08
ENSG00000115850	LCT	3.00102	0	0.0104073	0.00761786	0	0.132349	-4.53395	3.75693e-14
ENSG00000202538	RNU4-2	9.28839	15.5591	376.986	7.14882	7.32602	3.28765	-4.58401	1.22885e-16
ENSG00000223336	RNU2-6P	6.05466	3.73792	201.479	2.38294	5.15534	1.62353	-4.61034	3.50546e-16
ENSG00000199347	RNU5E-1	0.874202	1.9789	62.0459	0.841037	0.861884	0.859517	-4.64216	1.19511e-10
ENSG00000075213	SEMA3A	2.07194	0.0489837	0.135095	0.0832727	0.0106671	0	-4.6465	1.33468e-14
ENSG00000136155	SCEL	8.97957	0.105398	0.454603	0.102387	0.222966	0.0784776	-4.65432	2.56635e-16
ENSG00000148677	ANKRD1	1.4522	0.0298844	0	0.0508038	0	0	-4.73905	3.72076e-07
ENSG00000101842	VSIG1	11.874	0.254988	0.470284	0.0637474	0.104524	0.33877	-4.74556	2.62974e-17
ENSG00000199377	RNU5F-1	0	0	16.502	0	0.442087	0	-4.75322	0.000173852
ENSG00000122870	BICC1	1.60535	0.01799	0.167127	0.038229	0.0156706	0.00781379	-4.89792	4.02361e-13
ENSG00000141756	FKBP10	14.2639	0.177862	0.556074	0.197701	0.0238355	0.297126	-4.95645	7.68459e-19
ENSG00000168032	ENTPD3	1.18918	0.0349598	0.040597	0	0	0.0303689	-5.26871	1.29018e-09
ENSG00000215182	MUC5AC	64.2143	0.236871	1.38679	0.889258	0.533024	0.342942	-5.31589	5.4536e-23
ENSG00000105707	HPN	16.9798	0.0869605	0.126229	0.166313	0.0946863	0.188852	-5.34492	5.90442e-20
ENSG00000199568	RNU5A-1	0.452304	2.04773	75.4991	0.870291	0.891863	0	-5.39901	3.86111e-13
ENSG00000125999	BPIFB1	24.8503	0.707461	0.577298	0.0975155	0.0499663	0.498291	-5.44922	6.40396e-22
ENSG00000225972	MTND1P23	201.751	0.952112	2.57982	1.21395	2.62631	0.964929	-5.50885	5.11221e-22
ENSG00000223247	RNU2-64P	0.821289	2.78869	70.5243	0.526755	0.269906	0.807493	-5.52408	1.51648e-15
ENSG00000239002	SCARNA10	0.180608	0.81767	4.98497	0.086878	0	0	-5.63399	9.09952e-08
ENSG00000138131	LOXL4	75.6634	0.178008	1.37182	1.00414	0.239636	0.309265	-5.72575	2.60988e-25
ENSG00000166035	LIPC	11.5244	0.0520188	0.468152	0.121595	0.0226561	0.0903755	-5.76103	2.46668e-22
ENSG00000206557	TRIM71	1.12646	0	0	0.00576451	0.0118148	0	-5.94633	6.88197e-15
ENSG00000225630	MTND2P28	14.9113	149.918	0.983203	1.3434	0.786686	0.539361	-5.96302	6.93698e-26
ENSG00000130508	PXDN	4.84105	0.0190417	0	0.0283247	0	0.0537589	-5.97567	1.48532e-23
ENSG00000239039	SNORD13	0	1.71473	11.2836	0	0	0	-6.0078	0.000625121
ENSG00000197353	LYPD2	1.76024	0.199229	0.115677	0	0	0	-6.05772	0.000442755
ENSG00000200972	RNU5A-8P	0	0	13.3101	0	0	0	-6.16997	0.00021676
ENSG00000206190	ATP10A	2.07901	0	0	0	0.0130972	0.00653061	-6.67459	2.41892e-19
ENSG00000256618	MTRNR2L1	83.4784	0.303075	0.791877	0.450826	0.165	0.230366	-6.7224	7.10704e-29
ENSG00000250654	RP11-834C11.7	1.2769	0.042507	0.246806	0	0	0	-6.84749	1.37573e-06
ENSG00000159217	IGF2BP1	6.11074	0	0	0.0367761	0	0.00536916	-7.20019	1.90758e-27
ENSG00000158874	APOA2	42.3538	0.0518242	0	0.0881016	0.0451427	0.135056	-7.32224	5.40389e-27
ENSG00000113249	HAVCR1	5.47205	0.0460479	0.0534731	0	0	0.0200005	-7.75688	2.06757e-20
ENSG00000171772	SYCE1	0.477202	1.17024	0	0	0	0	-7.75821	1.66941e-10
ENSG00000187772	LIN28B	1.01174	0	0	0	0	0	-8.19613	1.13515e-12
ENSG00000183098	GPC6	1.44978	0.00911617	0	0	0	0	-8.94165	9.70531e-17
ENSG00000180210	F2	5.93618	0	0	0	0	0	-9.67564	2.60034e-21
