# Supplementary material for: Human gut derived-organoids provide model to study gluten response and effects of microbiota-derived molecules in celiac disease
Source: Sci Rep. 2019 May 7;9:7029. doi: 10.1038/s41598-019-43426-w (PMC6505524; doi:10.1038/s41598-019-43426-w)
Supplement: Supplementary file 3 — Supplementary Table S2 [file 41598_2019_43426_MOESM3_ESM.xlsx]

## Sheet: DAVID Gene Ontology
Supplementary Table S2: Annotation analysis of the 472 genes differentially expressed (FC >2) in CD organoids by DAVID FDR< .05
UPREGULATED
Category	Term	%	PValue	Genes	Fold Enrichment	Benjamini	FDR
GOTERM_CC_DIRECT	GO:0005615~extracellular space	17.6101	2.65425e-06	ENSG00000170835, ENSG00000049247, ENSG00000172016, ENSG00000175445, ENSG00000015413, ENSG00000100336, ENSG00000188373, ENSG00000102109, ENSG00000106178, ENSG00000184502, ENSG00000159224, ENSG00000041982, ENSG00000164816, ENSG00000163515, ENSG00000157005, ENSG00000144115, ENSG00000145321, ENSG00000184719, ENSG00000093072, ENSG00000130701, ENSG00000120708, ENSG00000125571, ENSG00000102837, ENSG0000…	2.72533	0.000398059	0.00316957
GOTERM_CC_DIRECT	GO:0005576~extracellular region	18.8679	8.65447e-06	ENSG00000170835, ENSG00000049247, ENSG00000171102, ENSG00000175445, ENSG00000150656, ENSG00000105088, ENSG00000165973, ENSG00000096395, ENSG00000188373, ENSG00000100336, ENSG00000089199, ENSG00000184502, ENSG00000143954, ENSG00000169413, ENSG00000159224, ENSG00000041982, ENSG00000164816, ENSG00000157005, ENSG00000215788, ENSG00000145321, ENSG00000093072, ENSG00000186493, ENSG00000182580, ENSG0000…	2.443	0.000648877	0.0103344
UP_KEYWORDS	Signal	43.3962	3.07098e-12	ENSG00000156219, ENSG00000015413, ENSG00000112562, ENSG00000101825, ENSG00000165949, ENSG00000115386, ENSG00000116176, ENSG00000258484, ENSG00000096395, ENSG00000100336, ENSG00000089199, ENSG00000139292, ENSG00000102109, ENSG00000184502, ENSG00000143954, ENSG00000159224, ENSG00000163515, ENSG00000021645, ENSG00000215788, ENSG00000134757, ENSG00000179344, ENSG00000151490, ENSG00000182985, ENSG0000…	2.26071	6.44907e-10	3.87991e-09
UP_KEYWORDS	Secreted	27.044	9.45004e-11	ENSG00000170835, ENSG00000049247, ENSG00000172016, ENSG00000171102, ENSG00000175445, ENSG00000112562, ENSG00000101825, ENSG00000115386, ENSG00000150656, ENSG00000105088, ENSG00000165973, ENSG00000096395, ENSG00000188373, ENSG00000100336, ENSG00000089199, ENSG00000102109, ENSG00000106178, ENSG00000184502, ENSG00000143954, ENSG00000169413, ENSG00000159224, ENSG00000041982, ENSG00000164816, ENSG0000…	2.9826	9.92254e-09	1.19392e-07
UP_KEYWORDS	Disulfide bond	34.5912	8.17384e-09	ENSG00000156219, ENSG00000015413, ENSG00000112562, ENSG00000101825, ENSG00000115386, ENSG00000116176, ENSG00000089199, ENSG00000139292, ENSG00000143954, ENSG00000138792, ENSG00000163515, ENSG00000021645, ENSG00000215788, ENSG00000179344, ENSG00000182985, ENSG00000093072, ENSG00000158089, ENSG00000120708, ENSG00000116299, ENSG00000179914, ENSG00000186340, ENSG00000198719, ENSG00000170835, ENSG0000…	2.18299	5.72169e-07	1.03269e-05
UP_KEYWORDS	Glycoprotein	38.9937	2.3548e-07	ENSG00000156219, ENSG00000021826, ENSG00000015413, ENSG00000112562, ENSG00000101825, ENSG00000115386, ENSG00000116176, ENSG00000258484, ENSG00000089199, ENSG00000139292, ENSG00000102109, ENSG00000138792, ENSG00000021645, ENSG00000215788, ENSG00000134757, ENSG00000179344, ENSG00000151490, ENSG00000182985, ENSG00000093072, ENSG00000174358, ENSG00000116299, ENSG00000109205, ENSG00000179914, ENSG0000…	1.85684	1.23626e-05	0.000297507
DOWNREGULATED
Category	Term	%	PValue	Genes	Fold Enrichment	Benjamini	FDR
GOTERM_CC_DIRECT	GO:0005615~extracellular space	16.8776	2.65468e-09	ENSG00000180210, ENSG00000134013, ENSG00000163430, ENSG00000130203, ENSG00000143839, ENSG00000167779, ENSG00000107984, ENSG00000121769, ENSG00000117983, ENSG00000109072, ENSG00000185215, ENSG00000167191, ENSG00000167759, ENSG00000081051, ENSG00000178597, ENSG00000188488, ENSG00000130508, ENSG00000243902, ENSG00000183098, ENSG00000118271, ENSG00000169752, ENSG00000100234, ENSG00000106366, ENSG0000…	2.87858	5.20317e-07	3.31636e-06
GOTERM_CC_DIRECT	GO:0070062~extracellular exosome	24.4726	1.44162e-07	ENSG00000064225, ENSG00000163993, ENSG00000163430, ENSG00000024422, ENSG00000187720, ENSG00000167779, ENSG00000121769, ENSG00000160255, ENSG00000184254, ENSG00000109072, ENSG00000130508, ENSG00000100234, ENSG00000106366, ENSG00000179593, ENSG00000152818, ENSG00000136155, ENSG00000198959, ENSG00000110195, ENSG00000136010, ENSG00000145113, ENSG00000138131, ENSG00000186832, ENSG00000125999, ENSG0000…	2.00011	1.41278e-05	0.000180094
GOTERM_CC_DIRECT	GO:0005576~extracellular region	16.8776	3.23444e-07	ENSG00000074527, ENSG00000180210, ENSG00000182379, ENSG00000163430, ENSG00000130203, ENSG00000256618, ENSG00000042980, ENSG00000187498, ENSG00000132821, ENSG00000143839, ENSG00000167779, ENSG00000115590, ENSG00000107984, ENSG00000109072, ENSG00000167759, ENSG00000142871, ENSG00000184956, ENSG00000142549, ENSG00000188488, ENSG00000100234, ENSG00000118271, ENSG00000169752, ENSG00000106366, ENSG0000…	2.40835	2.11314e-05	0.000404061
UP_KEYWORDS	Secreted	22.7848	9.94296e-13	ENSG00000074527, ENSG00000163430, ENSG00000256618, ENSG00000187720, ENSG00000187498, ENSG00000167779, ENSG00000115590, ENSG00000109072, ENSG00000142871, ENSG00000081051, ENSG00000130508, ENSG00000100234, ENSG00000169752, ENSG00000106366, ENSG00000118257, ENSG00000110195, ENSG00000145113, ENSG00000166035, ENSG00000138131, ENSG00000125999, ENSG00000169429, ENSG00000180210, ENSG00000182379, ENSG0000…	2.90043	2.56533e-10	1.29811e-09
UP_KEYWORDS	Signal	33.3333	1.26515e-10	ENSG00000074527, ENSG00000141756, ENSG00000163430, ENSG00000187720, ENSG00000187498, ENSG00000105928, ENSG00000113249, ENSG00000167779, ENSG00000115590, ENSG00000163283, ENSG00000163286, ENSG00000109072, ENSG00000160255, ENSG00000146242, ENSG00000145623, ENSG00000174951, ENSG00000167123, ENSG00000142871, ENSG00000161638, ENSG00000081051, ENSG00000130508, ENSG00000100234, ENSG00000106366, ENSG0000…	2.00431	1.63205e-08	1.6517e-07
UP_KEYWORDS	Disulfide bond	26.1603	2.75395e-07	ENSG00000074527, ENSG00000163430, ENSG00000187498, ENSG00000105928, ENSG00000168032, ENSG00000113249, ENSG00000167779, ENSG00000115590, ENSG00000163283, ENSG00000163286, ENSG00000109072, ENSG00000160255, ENSG00000146242, ENSG00000145623, ENSG00000161638, ENSG00000142871, ENSG00000081051, ENSG00000130508, ENSG00000100234, ENSG00000169752, ENSG00000113303, ENSG00000182264, ENSG00000118257, ENSG0000…	1.90556	2.36837e-05	0.000359536
UP_KEYWORDS	Glycoprotein	31.6456	2.85287e-07	ENSG00000197496, ENSG00000074527, ENSG00000064225, ENSG00000141756, ENSG00000163430, ENSG00000023839, ENSG00000187498, ENSG00000168032, ENSG00000113249, ENSG00000167779, ENSG00000115590, ENSG00000163283, ENSG00000163286, ENSG00000109072, ENSG00000160255, ENSG00000146242, ENSG00000145623, ENSG00000174951, ENSG00000167123, ENSG00000161638, ENSG00000081051, ENSG00000130508, ENSG00000169752, ENSG0000…	1.73935	1.84008e-05	0.00037245
